# Supplementary material for: Prognostic factors for persistent symptoms in adults with mild traumatic brain injury: an overview of systematic reviews
Source: Syst Rev. 2023 Jul 20;12:127. doi: 10.1186/s13643-023-02284-4 (PMC10357711; doi:10.1186/s13643-023-02284-4)
Supplement: Supplementary file 3 — Additional file 3. [file 13643_2023_2284_MOESM3_ESM.xlsx]

## Sheet: CCA
Nombre de ARTICLE	Étiquettes de colonnes
Étiquettes de lignes	Carroll L, Cassidy JD, Peloso P, Borg J, Von Holst H, Holm L, et al.	Manley, G.; Gardner, A. J.; Schneider, K. J.; Guskiewicz, K. M.; Bailes, J.; Cantu, R. C.; Castellani, R. J.; Turner, M.; Jordan, B. D.; Randolph, C.; Dvorak, J.; Hayden, K. A.; Tator, C. H.; McCrory, P.; Iverson, G. L.	Belanger, H. G.; Curtiss, G.; Demery, J. A.; Lebowitz, B. K.; Vanderploeg, R. D.	Mercier, E.; Tardif, P. A.; Cameron, P. A.; Batomen Kuimi, B. L.; Émond, M.; Moore, L.; Mitra, B.; Frenette, J.; De Guise, E.; Ouellet, M. C.; Bordeleau, M.; Sage, N. L.	Cassidy JD, Cancelliere C, Carroll LJ, Côté P, Hincapié CA, Holm LW, et al.	King, Nigel (Permanent post concussion symptoms after mild head injury: A systematic review of age) and gender factors	Silverberg, N. D.; Gardner, A. J.; Brubacher, J. R.; Panenka, W. J.; Li, J. J.; Iverson, G. L.	King, N. S. (A systematic review of age and gender factors in prolonged post-concussion symptoms after mild head injury)	Finkbeiner, N. W. B.; Max, J. E.; Longman, S.; Debert, C.	Ofoghi, Z.; Dewey, D.; Barlow, K. M	Cancelliere, C.; Donovan, J.; David Cassidy, J.	Puig, J.; Ellis, M. J.; Kornelsen, J.; Figley, T. D.; Figley, C. R.; Daunis-I-Estadella, P.; Mutch, W. A. C.; Essig, M.	Merritt, Victoria C.; Padgett, Christine R.; Jak, Amy J.	Carroll LJ, Cassidy JD, Cancelliere C, Côté P, Hincapié CA, Kristman VL, et al.	Biagianti, B.; Stocchetti, N.; Brambilla, P.; Van Vleet, T.	Khong, E.; Odenwald, N.; Hashim, E.; Cusimano, M. D.	Belanger, H. G.; Spiegel, E.; Vanderploeg, R. D	Begaz, T.; Kyriacou, D. N.; Segal, J.; Bazarian, J. J.	Mercier, Eric; Tardif, Pier-Alexandre; Cameron, Peter A.; Émond, Marcel; Moore, Lynne; Mitra, Biswadev; Ouellet, Marie-Christine; Frenette, Jérôme; de Guise, Elaine; Le Sage, Natalie	Zhu, J.; Ling, J.; Ding, N.	Cancelliere, C.; Kristman, V. L.; Cassidy, J. D.; Hincapié, C. A.; Côté, P.; Boyle, E.; Carroll, L. J.; Stålnacke, B. M.; Nygren-De Boussard, C.; Borg, J.	Sullivan, K. A.; Kempe, C. B.; Edmed, S. L.; Bonanno, G. A.	Boyle, E.; Cancelliere, C.; Hartvigsen, J.; Carroll, L. J.; Holm, L. W.; Cassidy, J. D.	Godbolt, A. K.; Cancelliere, C.; Hincapie, C. A.; Marras, C.; Boyle, E.; Kristman, V. L.; Coronado, V. G.; Cassidy, J. D.	Ludwig, R.; D'Silva, L.; Vaduvathiriyan, P.; Rippee, M. A.; Siengsukon, C.	Total général
Stulemeijer et al. 2008					1		1				1										1					4
Hou et al. 2012					1		1				1															3
Dischinger et al. 2009					1		1				1															3
Gil et al. 2005					1						1			1												3
Friedland & Dawson 2001	1				1																1					3
Stalnacke et al. 2007				1				1											1							3
Stalnacke et al. 2005				1			1												1							3
De Kruijk et al. 2002				1														1	1							3
Wäljas et al. 2015												1			1											2
Thornhill et al. 2000	1							1																		2
Tsushima et al. 2009						1							1													2
Veeramuthu et al. 2015												1								1						2
Waterloo et al. 1997				1														1								2
Sojka et al. 2006				1															1							2
Ingebrigtsen et al. 1999				1														1								2
Seichepine et al. 2013		1							1																	2
Heitger et al. 2007							1	1																		2
Schütze et al. 2008				1															1							2
Suhr and Gunstad 2005														1										1		2
Preiss-Farzanegan et al. 2009											1		1													2
Didehbani et al. 2013		1							1																	2
Ponsford et al. 2000	1		1																							2
Ingebrigtsen et al. 2000				1														1								2
Paniak et al. 2002	1										1															2
Ingebrigtsen et al. 1995				1														1								2
Paniak et al. 2000 (J Musc Pain)	1										1															2
Herrmann et al. 2001				1															1							2
Ozen and Fernandes 2011					1									1												2
Guskiewicz et al. 2007		1							1																	2
Nygren-de Boussard et al. 2005					1									1												2
Gentilini et al. 1985	1		1																							2
De Leon et al. 2009					1			1																		2
Fee & Rutherford 1988	1					1																				2
De Boussard et al. 2005				1														1								2
Dikmen et al. 1995 (Neuropsychology)	1		1																							2
Bazarian et al. 1999	1						1																			2
Dean et al. 2015										1						1										2
McLean et al. 2009					1		1																			2
Kerr et al. 2012		1							1																	2
Nielsen et al. 2002											1			1												2
Bohnen et al. 1994	1					1																				2
Naeimi et al. 2006				1															1							2
Muller et al. 2009				1			1																			2
Banks et al. 2016										1					1											2
Bazarian et al. 2004																		1								1
Edna and Capellen 1987						1																				1
Harvey & Bryant 1998	1																									1
Sours et al. 2015 (Plos One)															1											1
Cicerone et al. 1995								1																		1
Sours et al. 2015 (Brain Connect)															1											1
Iverson & McCracken 1997	1																									1
Wada et al. 2012																				1						1
Ghodadra et al. 2016										1																1
Small et al. 2013		1																								1
De Beaumont et al. 2007																	1									1
Slatyer et al. 2008								1																		1
Brooks et al. 1999			1																							1
Shum et al. 1990			1																							1
Kelly et al. 2014		1																								1
Selladurai et al. 1997	1																									1
Hinton et al. 2011		1																								1
Voller et al. 1999			1																							1
Grossman et al. 2013																				1						1
Scott et al. 2015													1													1
Yuh et al. 2013							1																			1
Schwedt et al. 2017										1																1
Dey et al. 2016				1																						1
Wilson et al. 1998	1																									1
Cooper et al. 2011																							1			1
Savica et al. 2012		1																								1
Cassidy et al. 2014											1															1
Ryb et al. 2014				1																						1
Bohnen et al. 1992 (Neurosurgery)			1																							1
Rutherford et al. 2002	1																									1
Kerr et al. 2014 (Orthop J Sports Med)		1																								1
Rutherford et al. 1979	1																									1
Jang et al. 2016										1																1
Rutherford et al. 1978								1																		1
Hume et al. 2016		1																								1
Ruffolo et al. 2000			1																							1
Sullivan et al. 2015																						1				1
Ruff et al. 1994						1																				1
Hanks et al. 1999	1																									1
Roe et al. 2009								1																		1
Gosselin et al. 2012										1																1
Roberts et al. 1990		1																								1
Gennarelli et al. 1994	1																									1
Roberts et al. 1969		1																								1
Faux et al. 2011							1																			1
Ritchie et al. 2000	1																									1
Strigo et al. 2014										1																1
Reitan & Wolfson 1999			1																							1
De Silva et al. 2009					1																					1
Rees et al. 2007						1																				1
Critchley 1957		1																								1
Raskin 1997			1																							1
Collins et al. 1999																	1									1
Raskin & Rearick 1996			1																							1
Chen et al. 2003			1																							1
Randolph et al. 2013		1																								1
Bryant & Harvey 1999 (J Nerv Ment Dis)	1																									1
Varney et al. 1995						1																				1
Bouix et al. 2013																1										1
Potter et al. 2002			1																							1
Bell et al. 1999			1																							1
Ponsford et al. 2012							1																			1
Yi et al. 2013									1																	1
Vann Jones et al. 2014		1																								1
Tellier et al. 2009					1																					1
Polak et al. 2015																1										1
Kashluba et al. 2004					1																					1
Pentland et al. 1986	1																									1
Jacobs et al. 2010							1																			1
Parasuraman et al. 1991			1																							1
Teasdale and Engberg 1997	1																									1
van Veldhoven et al. 2011							1																			1
Hsiang et al. 1997	1																									1
van der Horn et al. 2017												1														1
Henry et al. 2011															1											1
Paniak et al. 2000 (BI)								1																		1
Hazrati et al. 2013		1																								1
Palacios et al. 2017															1											1
Hartlage et al. 2001								1																		1
Williams et al. 1990	1																									1
Whittaker et al. 2007							1																			1
Ommaya et al. 1996	1																									1
Graham et al. 2013																						1				1
Omalu et al. 2011		1																								1
Goldstein & Levin 2001			1																							1
Tiller & Persinger 1998						1																				1
Gentilini et al. 1989			1																							1
Nygren et al. 2001											1															1
Gavett et al. 2011									1																	1
Nowak et al. 2009									1																	1
Ferguson et al. 1999	1																									1
Norrie et al. 2010					1																					1
Emanuelson et al. 2003								1																		1
Nolin et Heroux 2006						1																				1
Doctor et al. 2005																					1					1
Tiersky et al. 2005						1																				1
Dikmen 2001			1																							1
Nichols & Zasler 2010						1																				1
Delano-Wood et al. 2015																1										1
Tiersky et al. 1998			1																							1
Stern et al. 2013									1																	1
Mutter et al. 1994			1																							1
Davis 2002					1																					1
Murelius et al. 1991		1																								1
Cottler et al. 2011									1																	1
Multani et al. 2016		1																								1
Cook 1972						1																				1
Wilde et al. 2016		1																								1
Cline & Whitley 1988	1																									1
Moser & Schatz 2002																	1									1
Cicerone & Azulay 2002			1																							1
Moore et al. 2010													1													1
Chamard et al. 2013													1													1
Montenigro et al. 2017		1																								1
Cassidy et al. 2004	1																									1
Miller et al. 2016																1										1
Bryant & Harvey 1998	1																									1
Miller et al. 1990	1																									1
Brickell et al. 2007													1													1
Miller & Donders 2001	1																									1
Bohnen et al. 1995			1																							1
Miles et al. 2008																				1						1
Binder and Rohling 1996	1																									1
Middleboe et al. 1992								1																		1
Bazarian et al. 2006 (RNN)				1																						1
Mickeviciene et al. 2004								1																		1
Bassett & Slater 1990			1																							1
Meyers et al. 2001			1																							1
Kim et al. 2015										1																1
Metting et al. 2012				1																						1
Kerr et al. 2014 (Inj Epidemiol)		1																								1
Messé et al. 2013												1														1
Kennedy et al. 2010																							1			1
Messé et al. 2012												1														1
Kaste et al. 1982									1																	1
Messé et al. 2011																1										1
Kant et al. 1997								1																		1
Merritt et al. 2015																						1				1
Jakola et al. 2007				1																						1
Mehta et al. 1999											1															1
Iverson et al. 2006																	1									1
Meehan et al. 2016		1																								1
Teasdale and Engberg 2000	1																									1
Meares et al. 2011							1																			1
Tait et al. 2010									1																	1
Theadom et al. 2015																									1	1
Hugenholtz et al. 1988			1																							1
McKee et al. 2013		1																								1
Sundström et al. 2007					1																					1
McKee et al. 2010		1																								1
Sundström et al. 2004														1												1
McGhee et al. 1987	1																									1
Helmes et al. 2011																								1		1
McCrory 2011									1																	1
Heitger et al. 2006														1												1
McAllister et al. 2001			1																							1
Harvey & Bryant 2000						1																				1
McAllister et al. 1999			1																							1
Hartvigsen et al. 2013					1																					1
Maudsley and Ferguson 1963		1																								1
Hart et al. 2013		1																								1
Matsushita et al. 2011												1														1
Hampshire et al. 2013		1																								1
Matser et al. 2001	1																									1
Guskiewicz et al. 2005		1																								1
Matser et al. 1999	1																									1
Greiffenstein & Baker 2001	1																									1
Mathias et al. 2004			1																							1
Goswami et al. 2016		1																								1
Mathias & Coats 1999			1																							1
Goranson et al. 2003								1																		1
Masson et al. 1996	1																									1
Suhr and Gunstad 2002														1												1
Massé et al. 2013															1											1
Georges et al. 2014															1											1
Massé et al. 2012															1											1
Stuss et al. 1989			1																							1
Maruta et al. 2016																1										1
Geary et al. 2010																				1						1
Marchese 2005									1																	1
Gardner et al. 2016		1																								1
Mangels et al. 2002			1																							1
Ford et al. 2013		1																								1
Madhavan et al. 2019												1														1
Studerus-Germann et al. 2018												1														1
Maddocks et al. 1995	1																									1
Fann et al. 2004														1												1
MacFlynn et al. 1984			1																							1
Ellemberg et al. 2007													1													1
Macciocchi et al. 1996	1																									1
Dunn et al. 2000	1																									1
Luerssen et al. 1988	1																									1
Strigo et al. 2018										1																1
Losoi et al. 2016																									1	1
Dikmen et al. 1995 (Ann Emerg Med)	1																									1
Losoi et al. 2015																						1				1
Strauss et al. 2016												1														1
Lolekha et al. 2010		1																								1
Delic et al. 2016										1																1
Lo et al. 2009						1																				1
Strain et al. 2015		1																								1
Lippa et al. 2018													1													1
Stovner et al. 2009					1																					1
Ling et al. 2015		1																								1
Stern et al. 2011									1																	1
Lin et al. 2015		1																								1
De Almeida Lima et al. 2008						1																				1
Lima et al. 2008				1																						1
D'Souza et al. 2015																1										1
Lidvall et al. 1974 (IX)	1																									1
Crawford et al. 1996	1																									1
Lidvall et al. 1974 (III)	1																									1
Corsellis et al. 1973		1																								1
Lewine et al. 1999						1																				1
Cooper et al. 2010																							1			1
Baron et al. 2012		1																								1
Comerford et al. 2002			1																							1
Astafiev et al. 2016										1																1
Collie et al. 2006																	1									1
Amacher & Bybee 1987	1																									1
Clark et al. 2017																				1						1
Almeida Lima et al. 2008					1																					1
Cicerone 1997			1																							1
Alexander 1992						1																				1
Chong et al. 2018										1																1
Lehman et al. 2016		1																								1
Chamard et al. 2016													1													1
Lehman et al. 2012		1																								1
Casson et al. 2014		1																								1
Lee & Lui 1992	1																									1
Cassidy et al. 2013					1																					1
Lannsjo et al. 2013							1																			1
Caron et al. 2013									1																	1
Lange et al. 2010					1																					1
Bryant & Harvey 1999 (BI)	1																									1
Kristman et al. 2014											1															1
Bruce & Echemendia 2009																	1									1
Kristman et al. 2010																					1					1
Broglio et al. 2006																	1									1
Kraus et al. 1989	1																									1
Boyd et al. 1989	1																									1
Kraus & Fife 1985	1																									1
Borgaro et al. 2003			1																							1
Koga et al. 2016		1																								1
Stamm et al. 2015		1																								1
Koerte et al. 2016 (J Neurotrauma)		1																								1
Bohnen et al. 1992 (Int J of Neuroscience)			1																							1
Koerte et al. 2016 (Brain Imaging Behav)		1																								1
Bieniek et al. 2015		1																								1
Koerte et al. 2015		1																								1
Bazarian et al. 2010													1													1
Kleinert et al. 2010				1																						1
Bazarian et al. 2006 (BI)				1																						1
King et al. 1999							1																			1
Wall et al. 2006																	1									1
King et al. 1995	1																									1
Barrow et al. 2003			1																							1
King 1996							1																			1
King & Kirwilliam 2011						1																				1
Levin et al. 2009																1										1
Anderson et al. 2011						1																				1
Levin et al. 1987			1																							1
Alves et al. 1993								1																		1
Leung et al. 2016										1																1
Alhilali et al. 2017										1																1
Leonard 2004						1																				1
Yuh et al. 2014												1														1
Leininger et al. 1990			1																							1
Total général	53	47	39	21	20	20	18	16	15	14	12	10	10	9	9	9	8	7	7	6	4	4	3	2	2	365
